# Supplementary material for: Sonic Hedgehog Signaling Is Required for Cyp26 Expression during Embryonic Development
Source: Int J Mol Sci. 2019 May 8;20(9):2275. doi: 10.3390/ijms20092275 (PMC6540044; doi:10.3390/ijms20092275)
Supplement: Supplementary file 1 [file ijms-20-02275-s001.zip]

Archive with 5 entries (4 files):
- Suppl Rev 2/
- Suppl Rev 2/Supplemental Figs.pdf
- Suppl Rev 2/._Supplemental Figs.pdf
- Suppl Rev 2/Table S1 .pdf
- Suppl Rev 2/._Table S1 .pdf
